# Supplementary material for: Design and Implementation of Intelligent Agent Training Systems for Virtual Vehicles
Source: Sensors (Basel). 2021 Jan 12;21(2):492. doi: 10.3390/s21020492 (PMC7827925; doi:10.3390/s21020492)
Supplement: Supplementary file 1 [file sensors-21-00492-s001.zip]

Archive with 1 entries (1 files):
- sensors-1020231-supplementary.avi
